# Supplementary material for: Multilayered Mesoporous Composite Nanostructures for Highly Sensitive Label-Free Quantification of Cardiac Troponin-I
Source: Biosensors (Basel). 2022 May 14;12(5):337. doi: 10.3390/bios12050337 (PMC9138364; doi:10.3390/bios12050337)
Supplement: Supplementary file 1 [file biosensors-12-00337-s001.zip]

Archive with 1 entries (1 files):
- biosensors-1719123-supplementary.pdf
